# Supplementary material for: Biomechanical analyses of pterygotid sea scorpion chelicerae uncover predatory specialisation within eurypterids
Source: PeerJ. 2022 Dec 9;10:e14515. doi: 10.7717/peerj.14515 (PMC9745958; doi:10.7717/peerj.14515)
Supplement: Supplemental Information 1 [file peerj-10-14515-s001.zip]

Archive with 2 entries (2 files):
- peerj-77894-Supplementary_Tables_10-13 StaffRL.docx
- Supplementary Tables 1-9 14515 StaffRL.xlsx
