# Supplementary material for: Biomechanical analyses of pterygotid sea scorpion chelicerae uncover predatory specialisation within eurypterids
Source: PeerJ. 2022 Dec 9;10:e14515. doi: 10.7717/peerj.14515 (PMC9745958; doi:10.7717/peerj.14515)
Supplement: Supplemental Information 1 [file peerj-10-14515-s001.zip › Supplementary Tables 1-9 14515 StaffRL.xlsx]

## Sheet: Supplemental Table 1
Supplemental Table 1: Dataset used to estimate pinch force of the scanned specimens.
Sc number	Species	Maxbite	ChelaL	ChelaW	ChelaH
Sc835	Androctonus amoreuxi	2.01	0.01622	0.00391	0.00431
Sc729	Androctonus amoreuxi	2.747	0.01368	0.00343	0.00377
Sc770	Androctonus amoreuxi	2.01	0.01262	0.00296	0.00341
Sc730	Androctonus amoreuxi	4.02	0.01377	0.00309	0.00366
Sc731	Androctonus amoreuxi	3.082	0.01437	0.00327	0.00383
Sc627	Androctonus amoreuxi	2.345	0.01424	0.00338	0.00393
Sc732	Androctonus amoreuxi	2.003	0.01474	0.00357	0.00386
Sc733	Androctonus amoreuxi	2.037	0.01321	0.00302	0.00347
Sc829	Androctonus australis	2.446	0.02112	0.00623	0.00707
Sc830	Androctonus australis	2.108	0.01721	0.00478	0.00542
Sc831	Androctonus australis	2.369	0.01789	0.00592	0.00641
Sc832	Androctonus australis	2.282	0.01758	0.00501	0.00566
Sc833	Androctonus australis	2.795	0.01923	0.00608	0.0067
Sc834	Androctonus australis	2.333	0.01866	0.00563	0.00645
Sc836	Androctonus australis	2.405	0.01729	0.00459	0.00531
Sc837	Androctonus australis	3.892	0.01731	0.00446	0.0051
Sc838	Androctonus australis	2.344	0.01562	0.00395	0.00452
SC704	Androctonus australis	1.604	0.01582	0.00394	0.00446
Sc710	Androctonus australis	1.393	0.01712	0.00501	0.00533
Sc706	Androctonus australis	1.442	0.01658	0.00445	0.00505
Sc715	Androctonus australis	2.284	0.0183	0.00476	0.00545
Sc711	Androctonus australis	1.96	0.01774	0.00483	0.00535
Sc773	Androctonus australis	1.588	0.01754	0.00433	0.00482
Sc779	Grosphus flavopiceus	2.419	0.01931	0.00509	0.00523
Sc880	Grosphus flavopiceus	0.905	0.0202	0.00525	0.00492
	Grosphus flavopiceus	1.106	0.01809	0.00444	0.00432
Sc882	Grosphus flavopiceus	1.467	0.01938	0.00504	0.00492
Sc883	Grosphus flavopiceus	1.461	0.02012	0.00501	0.00479
	Grosphus flavopiceus	1.085	0.01417	0.00374	0.0039
Sc884	Grosphus flavopiceus	0.938	0.01355	0.00388	0.00375
Sc1057	Grosphus flavopiceus	0.925	0.01462	0.00401	0.00381
Sc1061	Grosphus flavopiceus	1.4	0.01589	0.00335	0.00332
Sc885	Grosphus flavopiceus	1.709	0.01405	0.0038	0.0036
Sc1042	Hadogenes cf paucidens	18.225	0.02679	0.00479	0.00874
Sc1250	Hadogenes cf paucidens	8.188	0.01927	0.00318	0.00609
Sc1251	Hadogenes cf paucidens	12.4	0.0179	0.00349	0.00662
Sc1252	Hadogenes cf paucidens	11.638	0.02012	0.00404	0.0072
	Hadogenes cf paucidens	13.663	0.02238	0.00412	0.00782
Sc1253	Hadogenes cf paucidens	22.338	0.02654	0.00532	0.00935
Sc1254	Hadogenes cf paucidens	19.488	0.0236	0.00437	0.00835
Sc1255	Hadogenes cf paucidens	24.175	0.02647	0.00476	0.00865
Sc723	Hadogenes cf paucidens	6.901	0.0193	0.00345	0.00627
Sc724	Hadogenes cf paucidens	17.045	0.02536	0.00487	0.00913
Sc725	Hadogenes cf paucidens	17.038	0.02601	0.00452	0.00889
Sc726	Hadogenes cf paucidens	10.928	0.02112	0.00367	0.00692
Sc525	Hottentotta gentili	0.871	0.01786	0.00352	0.00361
Sc429	Hottentotta gentili	0.67	0.01768	0.00323	0.00317
Sc431	Hottentotta gentili	0.335	0.01434	0.00238	0.0024
Sc432	Hottentotta gentili	0.603	0.0158	0.00268	0.00302
Sc524	Hottentotta gentili	1.206	0.01981	0.00351	0.00363
Sc433	Hottentotta gentili	0.67	0.01735	0.00325	0.0033
Sc434	Hottentotta gentili	1.072	0.01128	0.00161	0.00176
Sc435	Hottentotta gentili	1.273	0.01247	0.00206	0.00198
Sc 1572	Hottentotta gentili	0.827	0.0201	0.00424	0.00455
	Hottentotta gentili	1.007	0.01828	0.00394	0.00392
Sc1335	Opisthacanthus maculatus	3.035	0.01106	0.00275	0.00485
Sc1336	Ophistacanthus maculatus	3.839	0.01553	0.00337	0.00646
Sc1337	Ophistacanthus maculatus	3.424	0.01468	0.00341	0.00639
Sc1338	Ophistacanthus maculatus	3.183	0.01398	0.00331	0.00606
Sc1339	Ophistacanthus maculatus	2.854	0.01428	0.00337	0.00608
Sc1340	Ophistacanthus maculatus	3.678	0.01496	0.00326	0.00611
Sc1341	Ophistacanthus maculatus	2.941	0.01457	0.00337	0.0061
Sc1063	Opistophthalmus boehmi	5.694	0.01319	0.00404	0.00683
Sc1136	Opistophthalmus boehmi	5.487	0.01388	0.00404	0.00688
	Opistophthalmus boehmi	5.281	0.01371	0.00417	0.00696
Sc1137	Opistophthalmus boehmi	4.75	0.01644	0.00393	0.00676
	Opistophthalmus boehmi	6.225	0.01457	0.00446	0.00779
Sc1389	Opistophthalmus boehmi	5.487	0.01375	0.00436	0.00712
Sc1620	Caraboctonus keyserlingi	2.655	0.00929	0.00305	0.00347
	Caraboctonus keyserlingi	2.626	0.01133	0.00345	0.00371
Sc1380	Caraboctonus keyserlingi	2.449	0.00959	0.00321	0.00356
Sc1621	Caraboctonus keyserlingi	2.183	0.00909	0.00289	0.00303
Sc1622	Caraboctonus keyserlingi	1.711	0.00942	0.00283	0.0029
	Caraboctonus keyserlingi	2.508	0.01005	0.00335	0.00356
	Caraboctonus keyserlingi	1.829	0.00944	0.00302	0.00334
	Caraboctonus keyserlingi	2.154	0.00897	0.00305	0.0034
Sc1623	Caraboctonus keyserlingi	2.449	0.00995	0.00312	0.00332
SC720	Leiurus quinquestriatus	0.724	0.01799	0.00279	0.00322
SC628	Leiurus quinquestriatus	0.375	0.01929	0.00271	0.0032
Sc718	Leiurus quinquestriatus	0.657	0.0166	0.00258	0.00282
Sc719	Leiurus quinquestriatus	0.375	0.01955	0.00307	0.00342
Sc717	Leiurus quinquestriatus	0.63	0.01811	0.00281	0.00298
	Leiurus quinquestriatus	0.797	0.01959	0.00285	0.00307
	Leiurus quinquestriatus	0.708	0.0189	0.00275	0.00316
	Leiurus quinquestriatus	0.797	0.02006	0.00305	0.0034
	Leiurus quinquestriatus	0.62	0.01847	0.00268	0.00311
Sc3001	Bothriurus coriaceus	1.56	0.007922	0.002613	0.002853
Sc3002	Bothriurus coriaceus	0.81	0.00654	0.001893	0.002066
Sc3003	Bothriurus coriaceus	0.85	0.006627	0.002104	0.002562
Sc3004	Bothriurus coriaceus	1.46	0.006932	0.002842	0.002785
Sc12	Chactas sp.	4.01	0.006205	0.003305	0.004105
Sc13	Chactas sp.	4.19	0.006815	0.003525	0.00445
Sc14	Chactas sp.	3.95	0.00554	0.00388	0.00423
Sc15	Chactas sp.	3.98	0.00659	0.00377	0.00469
Sc26	Chactas sp.	3.7	0.00617	0.00356	0.00425
Sc27	Chactas sp.	3.68	0.00619	0.003305	0.003995
Sc28	Chactas sp.	3.84	0.00696	0.00369	0.004405
Sc29	Chactas sp.	3.38	0.005835	0.0031	0.00385
Sc30	Chactas sp.	4.23	0.00627	0.003415	0.004065
Sc31	Chactas sp.	3.53	0.006995	0.0031	0.00395
Sc32	Chactas sp.	4.19	0.005845	0.00325	0.003865
Sc33	Chactas sp.	3.8	0.00576	0.00346	0.00426
Sc608	Scorpio maurus	6.298	0.01332	0.00397	0.00832
Sc603	Scorpio maurus	14.74	0.01492	0.00524	0.00977
Sc601	Scorpio maurus	14.941	0.01366	0.00465	0.00927
Sc602	Scorpio maurus	13.601	0.01441	0.00493	0.00909
Sc604	Scorpio maurus	9.715	0.01426	0.00444	0.0089
Sc606	Scorpio maurus	8.375	0.01244	0.00415	0.00795
Sc605	Scorpio maurus	9.916	0.01504	0.00507	0.01005
Sc607	Scorpio maurus	11.725	0.01619	0.0052	0.00941
Sc640	Hadrurus arizonensis	2.747	0.01931	0.00433	0.00641
Sc641	Hadrurus arizonensis	3.35	0.01807	0.00407	0.00612
Sc642	Hadrurus arizonensis	3.551	0.02077	0.00438	0.00675
Sc644	Hadrurus arizonensis	3.618	0.01917	0.00436	0.00677
Sc645	Hadrurus arizonensis	3.283	0.01895	0.00404	0.00628
Sc1241	Hadrurus arizonensis	3.924	0.01969	0.00409	0.00645
Sc1242	Hadrurus arizonensis	5.753	0.01981	0.00447	0.00689
Sc1243	Hadrurus arizonensis	4.956	0.0211	0.00482	0.00637
Sc1244	Hadrurus arizonensis	4.13	0.0207	0.00453	0.0071
Sc3283	Parabuthus transvaalicus	1.46	0.00495	0.00288	0.003245
Sc3284	Parabuthus transvaalicus	0.91	0.005385	0.0033	0.003705
Sc3285	Parabuthus transvaalicus	1.18	0.005335	0.003015	0.00349
Sc3286	Parabuthus transvaalicus	1.26	0.004895	0.00256	0.00344
Sc3287	Parabuthus transvaalicus	1.18	0.005355	0.003305	0.003445

## Sheet: Supplemental Table 2
Supplemental Table 2: Regression coefficients of the species-specific models.
Species	Intercept	ChelaL	ChelaW	ChelaH
Androctonus amoreuxi	2.18915	-0.72233	6.24146	-4.83576
Androctonus australis	1.76502	-0.58617	6.78883	-5.57392
Grosphus flavopiceus	1.22241	0.763468	3.71617	-3.83428
Hadogenes cf paucidens	6.20965	-0.41014	2.49907	0.192032
Hottentotta gentili	-0.30706	-0.89345	-0.44565	0.991312
Opisthacanthus maculatus	-3.0023	0.296323	4.57031	-5.71832
Opistophthalmus boehmi	1.20469	-0.82743	2.4275	-1.3562
Caraboctonus keyserlingi	4.63299	-0.36472	0.737522	1.27132
Leiurus quinquestriatus	-2.41957	0.464795	-3.2243	1.98228
Bothriurus coriaceus	6.45225	1.72853	-0.73954	1.74578
Chactas sp.	1.66102	0.05398	-0.09381	0.478228
Scorpio maurus	5.32275	-2.73599	-0.11018	4.10768
Hadrurus arizonensis	7.02884	0.117804	0.881684	1.82817
Parabuthus transvaalicus	-7.97012	1.02636	-3.6039	-0.60304

## Sheet: Supplemental Table 3
Supplemental Table 3: Dataset used to calculate muscle force at insertion.
IdNumber	Species	Family	Volume (m3)	Surface (m2)	Mechad	Corrected MA	chela length (m)	chela high (m)	chela width (m)	Pinch force (N)	muscle force at the insertion (N)
Sc450	Androctonus amoreuxi	Buthidae	1.30734e-07	0.000159226	0.219952	0.293269	0.0197	0.0061	0.0052	4.39637	14.9909
Sc707	Androctonus australis	Buthidae	1.30169e-07	0.000154135	0.167533	0.223378	0.0192	0.00609	0.00544	2.25468	10.0936
Sc881	Grosphus flavopiceus	Buthidae	1.0675e-07	0.000114088	0.166667	0.222324	0.0204	0.0054	0.00528	1.72595	7.76323
Sc1041	Hadogenes paucidens	Hormuridae	3.24339e-07	0.000319667	0.256327	0.345706	0.0263	0.00859	0.0045	17.5322	50.714
Sc172	Hottentotta gentili	Buthidae	7.08387e-08	0.000102738	0.140999	0.189892	0.0205	0.00426	0.00458	0.869233	4.57751
Sc887	Opisthacanthus maculatus	Hormuridae	8.40531e-08	0.000131672	0.316547	0.408183	0.0139	0.00616	0.00342	2.79495	6.8473
Sc696	Opistophthalmus boehmi	Scorpionidae	4.4512e-08	7.62743e-05	0.273529	0.366911	0.0116	0.00525	0.00324	4.44686	12.1197
Sc3009	Caraboctonus keyserlingi	Caraboctonidae	2.287e-08	5.16928e-05	0.19712	0.262826	0.00915	0.00295	0.00301	2.0182	7.67886
Sc1061	Leiurus quinquestriatus	Buthidae	2.11704e-08	5.46256e-05	0.103599	0.138131	0.0174	0.00272	0.00258	0.800535	5.79546
Sc675	Bothriurus sp.	Bothriuridae	7.59807e-09	2.32311e-05	0.293826	0.391768	0.0062	0.00248	0.00192	0.62293	1.59005
Sc999	Chactas sp.	Chactidae	3.43284e-08	8.85808e-05	0.2904	0.387134	0.00577	0.00535	0.00346	3.77037	9.73918
Sc1	Scorpio maurus	Scorpionidae	1.38125e-07	0.000275932	0.28269	0.378363	0.012981	0.007735	0.004106	5.06639	13.3903
Sc1004	Hadrurus arizonensis	Caraboctonidae	1.03952e-07	0.000149337	0.174336	0.231765	0.0216	0.00613	0.00427	3.5461	15.3004
Sc2	Parabuthus traansvalicus	Buthidae	1.44059e-08	3.49278e-05	0.182339	0.252924	0.00393	0.00286	0.00244	2.01608	7.97108
Sc2623	Androctonus bicolor	Buthidae	9.13387e-09	2.52047e-05	0.107761	0.14076	0.012476	0.002437	0.002235	0.614878	4.36828
Sc761	Pandinoides cavimanus	Scorpionidae	7.60562e-07	0.000651674	0.272993	0.363991	0.0264	0.0172	0.00656	14.8233	40.7244

## Sheet: Supplemental Table 4
Supplemental Table 4: Summary of specimens that were used to reconstruct the pterygotid chelicerae for analysis.
Pterygotid species	Formation	Key specimens
Erettopterus bilobus	Patrick and Kip Burn formations	DONMG:ZG25; GSM 87332; NHM In. 59342; NHM In. 59343
Pterygotus anglicus	Campbellton Formation	NBMG 9775; NBMG 10000 NBMG 10134; NBMG 10237; NBMG 10239; NHM In. 37097; NHM In. 59039; NHM In. 59032
Jaekelopterus rhenaniae	Klerf and Nellenköpfchen formations	PWL2004/5048-LS; PWL2004/5047-LS; PWL2004/5049-LS; PWL2004/5050-LS; PWL2007/1-LS; SRW Wa691a
Acutiramus bohemicus	Požáry Formation	PF00019; NM L98; NM L30676; NM L30676; NM L30738
Institutional abbreviations: DONMG: Doncaster Museum and Art Gallery, Kilmarnock, Scotland; GSM: Geological Survey Museum, London, England (specimens now housed within the NHM); -LS: Landessammlung für Naturkunde, Rheinland-Pfalz, Germany; NBMG: New Brunswick Museum, Saint John, Canada; NHM In.: Natural History Museum, London, England; NM: National Museum, Paleozoic Invertebrate collection, Pragu…

## Sheet: Supplemental Table 5
Supplemental Table 5: Lower and upper values of input force for pterygotids as predicted by cross-sectional area.
	Muscle cross section area (m2)	Lower force at insertion (N)	Higer force at insertion (N)
Erettopterus bilobus	8.801e-05	17.87	79.64
Jaekelopterus rhenaniae	0.0034482	700	3120
Acutiramus bohemicus	0.0022344	453.6	2022
Pterygotus anglicus	0.0004067	82.56	368.1
Muscle forces estimated from the cross section of the space for muscles in the manus, and two estimates from chelicerate muscle stress. The lower value of 203KPa from Galeodes, and the higer value estimated from the scorpion Hottentotta gentili (this study)

## Sheet: Supplemental Table 6
Supplementary Table 6: Summary of the linear model.
	Estimate	Std. Error	t value	Pr(>|t|)
(intercept)	4.2776	1.1292	3.788	0.00266
log10(Volume)	0.1517	0.5585	0.272	0.79015
log10(Surface)	0.5518	0.7751	0.712	0.48916
Adjusted R-squared: 0.6572
F-statistic: 15.38 on 2 and 13 DF, p-value: 0.0003751

## Sheet: Supplemental Table 7
Supplemental Table 7: Anova of the linear model.
	Df	Sum Sq	Mean Sq	F value	Pr(>F)
log10(Volume)	1	1.34792	1.34792	30.246	0.0001022
log10(Surface)	1	0.02258	0.02258	0.5067	0.489159

## Sheet: Supplemental Table 8
Supplemental Table 8: Muscle volume, muscle surface, and pinch force estimation of eurypterids.
Species	Volume (m3)	Surface (m2)	Pinch force estimation (N)
Ereptotterus bilobus	1.87033e-06	0.00102414	57.31
Jaekelopterus rhenaniae	0.000374462	0.0361875	918
Acutiramus bohemicus	0.000136974	0.0158558	500.6
Pterygotus anglicus	1.75862e-05	0.00443933	181.3

## Sheet: Supplemental Table 9
Supplemental Table 9: Mean VM stress and model volumes.
Specimen	Group	Family	Mean VM stress	Volume.mm.3	log10.VM.stress	log10.Volume.mm.3
Androctonus amoreuxi Sc450	Scorpion	Buthidae	15.5349	68.4	1.19131	1.83506
Androctonus australis Sc707	Scorpion	Buthidae	6.19055	57.44	0.791729	1.75921
Androctonus bicolor Sc2623	Scorpion	Buthidae	25.6764	6.58	1.40953	0.818226
Bothriurus sp. Sc675	Scorpion	Bothriuridae	7.41051	3.54	0.869848	0.549003
Caraboctonus keyserlingi SC3009	Scorpion	Caraboctonidae	31.5459	6.57	1.49894	0.817565
Chactas sp. Sc999	Scorpion	Chactidae	20.0717	19.03	1.30258	1.27944
Grophus flavopiceus Sc881	Scorpion	Buthidae	7.72058	68.6	0.88765	1.83632
Hadogenes paucidens Sc1041	Scorpion	Hormuridae	28.0773	34	1.44836	1.53148
Hadrurus arizonensis Sc1004	Scorpion	Caraboctonidae	16.8667	66.4	1.22703	1.82217
Hottentotta gentili Sc172	Scorpion	Buthidae	6.0073	43.68	0.778679	1.64028
Leiurus quinquestriatus Sc1062	Scorpion	Buthidae	26.147	4.54	1.41742	0.657056
Ophistacanthus maculatus Sc877	Scorpion	Hormuridae	11.333	42.25	1.05434	1.62583
Opistophthalmus boehmi Sc696	Scorpion	Scorpionidae	21.1055	23.17	1.3244	1.36493
Pandinoides cavimanus Sc761	Scorpion	Scorpionidae	9.87331	291.63	0.994463	2.46483
Parabuthus transvaalicus Sc 2	Scorpion	Buthidae	21.0227	18.65	1.32269	1.27068
Scorpio maurus Sc1	Scorpion	Scorpionidae	38.0494	30.45	1.58035	1.48359
Acutiramus bohemicus	Eurypterid	Pterygotidae	9.58989	65658	0.981814	4.81729
Erettopterus bilobus	Eurypterid	Pterygotidae	17.6786	2433.45	1.24745	3.38622
Jaekelopterus rhenaniae	Eurypterid	Pterygotidae	6.78593	496400	0.83161	5.69583
Pterygotus anglicus	Eurypterid	Pterygotidae	12.5672	14377.4	1.09924	4.15768
