# Supplementary material for: Biomechanical analyses of pterygotid sea scorpion chelicerae uncover predatory specialisation within eurypterids
Source: PeerJ. 2022 Dec 9;10:e14515. doi: 10.7717/peerj.14515 (PMC9745958; doi:10.7717/peerj.14515)
Supplement: Supplemental Information 3 [file peerj-10-14515-s003.r]

#Create or import log transformed morphological variables per specimen
#Get excel data from clipboard
#SUPPLEMENTARY DATA EXCEL SHEET
read.excel <- function(header=TRUE,...) {
  read.table("clipboard",sep="\t",header=header,...)
}
Biteforce=read.excel()

#Generate the coefficients per each species
#empty matrix first
coeff <- matrix( nrow = 14, ncol = 4)
colnames(coeff) <- c("intercept","ChelaL","ChelaW","ChelaH")
rownames(coeff)= levels(as.factor(Biteforce$Species))[c(1,2,6,7,9,11,12,4,10,3,5,14,8,13)]
for (i in 1:14) {
  a=subset(Biteforce,Species_number==i)
  fit=lm(log10(a$Maxbite)~log10(a$ChelaL)+
           log10(a$ChelaH)+
           log10(a$ChelaW))
  coeff[i,c(1:4)]=fit$coefficients
}
#Create or import log transformed morphological variables per specimen
#Get excel data from clipboard
#SUPPLEMENTARY DATA EXCEL SHEET
read.excel <- function(header=TRUE,...) {
  read.table("clipboard",sep="\t",header=header,...)
}
Biteforce_estimation=read.excel()


#get the biteforce stimation per each scanned specimens
Biteforceextimated=matrix( nrow = 14, ncol = 1)
rownames(Biteforceextimated)=rownames(coeff)
for (i in 1:14) {
y=coeff[i,1]+(coeff[i,2]*log10(Biteforce_estimation[i,8])) +
  ( coeff[i,3]*log10(Biteforce_estimation[i,9]))+
  (coeff[i,4]*log10(Biteforce_estimation[i,10]))
Biteforceextimated[i]=10^y


#get the complete dataset without euypterids
#Get excel data from clipboard
#SUPPLEMENTARY DATA EXCEL SHEET
read.excel <- function(header=TRUE,...) {
  read.table("clipboard",sep="\t",header=header,...)
}
Biteforce_model=read.excel()
}

#get the total model without eurypterids
model=lm(log10(biteforce.at.the.insertion..N.) ~log10(Volume..m3.)+
           log10(Surface..m2.),data =Biteforce_model)
model
anova(model)
#test for normality of the residuals
shapiro.test(model$residuals)
#test for homoschedasticity
require(car)
ncvTest(model)
summary(model)


#get the complete dataset without euypterids
#Get excel data from clipboard
#SUPPLEMENTARY DATA EXCEL SHEET
read.excel <- function(header=TRUE,...) {
  read.table("clipboard",sep="\t",header=header,...)

Biteforce_eurip_estimation=read.excel()
}
#estimating biteforce of the Eurypterid using the coefficient of "model" Y= 4.7845+ 0.317LOgVol+0.2508LogArea
a= 4.7845
b= 0.317
b1= 0.2508

#Ereptotterus bilobus
Y=a+b*log10(Biteforce_eurip_estimation[1,3])+b1*log10(Biteforce_eurip_estimation[1,4])
10^Y

#Jaekelopterus rhenaniae
Y1=a+b*log10(Biteforce_eurip_estimation[2,3])+b1*log10(Biteforce_eurip_estimation[2,4])
10^Y1

#Acutiramus bohemicus
Y2=a+b*log10(Biteforce_eurip_estimation[3,3])+b1*log10(Biteforce_eurip_estimation[3,4])
10^Y2

#Pterygotus anglicus
Y3=a+b*log10(Biteforce_eurip_estimation[3,3])+b1*log10(Biteforce_eurip_estimation[3,4])
10^Y3
